# Supplementary material for: Environmental and health impacts of using food waste as animal feed: a comparative analysis of food waste management options
Source: J Clean Prod. 2017 Jan 1;140:871–80. doi: 10.1016/j.jclepro.2016.05.049 (PMC5127519; doi:10.1016/j.jclepro.2016.05.049)
Supplement: Supplementary file 1 [file mmc1.xlsx]

## Sheet: Appendix 1
Table A1. Input-output datasets
Dataset	Description
The UK Input-Output Analytical Tables (IOATs)	The 2010 UK IOATs form the bedrock of the input-output element of the hybrid method. Published in February 2014 (ONS, 2014), the 2010 IOATs are consistent with the Eurostat’s Standard Industrial Classification and the classification of products by activity 2008 (EC, 2008; ONS, 2007).
Environmental accounts	The UK environmental accounts were obtained from the latest available version of the UK environmental accounts (ONS, 2013).
Economic model	The economic model was developed using a three-step process: firstly, a project cost model was constructed and used to adjust the input requirements of each option. For any waste management infrastructure, there is usually a detailed cost breakdown which can be used to create the model. Secondly, data was adjusted to the corresponding hybrid LCA-model year to compile with the IOTAs using the cons…
	In order to avoid double counting, the costs for the materials that are included in the process-based LCA are deducted from the corresponding industrial sectors. Costs of process input were based on unit prices obtained from PRODOCOM data and Spon’s architect’ and builders’ price book (Langdon, 2009).
Sources:
EC (2008) Establishing a New Statistical Classification of Products by Activity (CPA). Brussels, European Enion: Official Journal of the European Union.
Langdon D (2009) Spon’s Architects’ and Builders’ Price Book. Abingdon: Taylor & Francis.
ONS (2013) UK Environmental Accounts -2013. Newport: Office for National Statistics.
ONS (2007) UK Standard Industrial Classification of Economic Activities 2007 ( SIC 2007 ) Structure and Explanatory Notes. L. Prosser ed. Newport: Office for National Statistics.
ONS (2014) United Kingdom Input-Output Analytical Tables 2010. Newport: Office for National Statistics.

## Sheet: Appendix 2
Table A2. Conventional pig diets used in the analysis. The feed composition is calculated from a weighted mean of the feed intake of all pigs in the pork production life cycle (sows, piglets, and slaughter pigs). Data from: (Stephen, 2011)
Animal feed	Composition	Source	ship	truck	ship	Sources
	(kg/kg feed)
Barley grains	0.22	UK	0	50	0	Assumption: domestic production
Wheat grains	0.29	UK	0	50	0	Assumption: domestic production
Soybeans, at farm	0.11	Brazil	12082	850	1381	Dalgaard et al 2005
Rape seed	0.1	Germany	0	850	0	Dalgaard et al 2005
Wheat grains1	0.2	UK	0	50	0	Assumption: domestic production
Molasses, from sugar beet, at sugar refinery	0.04	UK	0	50	0	Assumption: domestic production
Others2	0.03	UK	0	50	50	Assumption: domestic production
1 comprises of Wheat Bran, Endosperm and other starch screenings.
2This category consists of molasses, fats, vitamins and minerals
Source:
Stephen, K.L., 2011. Life cycle assessment of UK pig production systems: the impact of dietary protein source. The University of Edinburgh.

## Sheet: Appendix 3 
Table A3. Life cycle inventory of compost substitution and use-on-land of a functional unit (i.e. 1 tonne of FW) Sources: Andersen et al., 2010 ; Hall et al., 2014).
Name	Amount	Unit
Ammonium nitrate phosphate, as N, at regional storehouse, RER	0.1821	kg
Potassium sulphate, as K2O, at regional storehouse, RER	3.126	kg
Single superphosphate, as P2O5, at regional storehouse, RER	2.473	kg
Horn meal, at regional storehouse, CH	2.018	kg
Park chips, softwood, u=140%, at forest road, RER1	1.466	m3
Peat, at mine, NORDEL	100.3	kg
Truck, 14t-20t, Euro6, highway	2.738e-05	tkm
1 Density= 737.2 kg/m3
Sources:
Andersen, J.K., Boldrin, A., Christensen, T.H., Scheutz, C., 2010. Greenhouse gas emissions from home composting of organic household waste. Waste Manag. 30, 2475–82. doi:10.1016/j.wasman.2010.07.004
Hall, D., Turnbull, R., Coleman, T., Thomas, B., Shiels, S., 2014. WRATE: user manual. Golder Associates Ltd, London, UK.

## Sheet: Appendix 4
Table A4a. Sensitivity analysis parameters for all scenarios.
Scenario	Stage	Process	Unit	Distribution type	Average	Deviation1
Animal dry feed
	Construction
		It's excluded due to its insignificant contribution to the overall environmental burden.
	Operation
		Electricity consumption2	Kwh	Log-normal	0.0246	2.04911
	Output utilization
		Ecofeed substitution	kg	Normal	120.7	17.29
		Animal feed (conventional production)	kg	Normal	See Table A4b. below
	System balance
		Electricity conventional production3	kwh	Normal	0.26	0.1
		Mineral fertiliser (conventional production)	kg	Normal	0.6	0.06
Animal wet feed
	Construction
		It's excluded due to its insignificant contribution to the overall environmental burden.
	Operation
		Electricity consumption2	Kwh	Log-normal	0.00386	2.04911
	Output utilization
		Ecofeed substitution	kg	Normal	157.55	39.49
		Animal feed (conventional production)	kg	Normal	See Table A4b. below
	System balance
		Electricity conventional production3	kwh	Normal	0.26	0.1
		Mineral fertiliser (conventional production)	kg	Normal	0.6	0.06
anaerobic digestion
	Construction
		Steel	kg	Uniform	0.000361311	0.000274531
		Concrete	m3	Uniform	2.60123e-06	2.65642e-06
		Bitumen	kg	Uniform	8.15074e-05	0.000100005
		Polyethylene	kg	Uniform	0.000731038	0.000743218
	Operation
		Electricity consumption2	Kwh	Log-Normal	0.0457	2.0631
		Lime4	kg	Normal	0.001314	0.0001314
		Inorganic chemicals4	kg	Normal	0.004898	0.0004898
	Energy Recovery
		Electricty recovery	Kwh	Normal	0.26	0.1
	System balance
		Animal feed (conventional production)	kg	Normal	See Table A4b. below
Composting
	Construction
		Steel	kg	Uniform	0.00115642	0.000476616
		Concrete	m3	Uniform	4.07269e-06	3.74819e-06
		Aluminum	kg	Uniform	0.000104868	0.000208171
		Polyethylene	kg	Uniform	2.16025e-05	2.52974e-05
	Operation
		Electricity consumption2	Kwh	Log-normal	0.00144405	2.03513
		Diesel	kg	Log-normal	0.00869414	1.95534
	Output utilization
		N fertilizer substitution	kg	Uniform	0.4	0.2
	System balance
		Electricity conventional production3	Kwh	Normal	0.26	0.052	3
	System balance
		Animal feed (conventional production)	kg	Normal	See Table A4b. below
1 Standard deviation for normal distribution, geometric standard deviation for log-normal distribution, or half width for uniform distribution.
2 GSD was calculated based on average values of IVC and AD
3 Coefficient of variation is assumed to be 20 % of the average value.
4 Coefficient of variation is assumed to be 10% of the average value.
Table A4b. Sensitivity analysis parameters of conventional nimal feed
Name	Unit	Distribution type	Average1	Standard deviation2
Barley IP, at feed mill, CH	kg	Normal	0.2195	0.02195
Wheat IP, at feed mill, CH	kg	Normal	0.289	0.0289
Wheat IP, at feed mill, CH	kg	Normal	0.2042	0.02042
Rape seed IP, at regional storehouse, CH	kg	Normal	0.1032	0.01032
Soybean meal, at oil mill, BR	kg	Normal	0.1143	0.01143
1 Total does not equal total as the 'others' ingredients (i.e. 0.0698 Kg) was excluded from the sensitivity analysis.
2 Coefficient of variation is assumed to be 10% of the average value.

## Sheet: Appendix 5
Table A5a. Financial breakdown of food waste to animal feed technology (animal dry feed)
Activity		Cost (GB£)	Note
Public work(civil engineering work)		844565	Source: Ministry of Environment, Korea (2014)
Bilding construction and equipment		1.14772e+06
Machinery	pre-treatment	887476
	main-treatment	2.13366e+06
	post-treatment	375254
	others	430097
	wastewater treatment	1.13692e+06
	odor treatment	760448
Electric equipment		596992
Investment		8.31314e+06
Investment per ton
	GB£/ton	11.3879
Notes:
Treatment capacity of this fercility is 100 metric ton/day
Costs were converted to GB prices using purchasing power party (year 2014): 852.505 for South Korea and 0.70054 for the UK.
Lifespan of the facility is 20 years
Data gained by surveys
Table A5b. Financial breakdown of food waste to animal feed technology (animal wet feed)
Activity		Cost (GB£)	Note
Public work(civil engineering work)		844565	Source: Ministry of Environment, Korea (2014)
Bilding construction and equipment		1.14772e+06
Machinery	pre-treatment	887476
	main-treatment	648350
	post-treatment	210036
	others	347923
	wastewater treatment	385970
	odor treatment	539059
Electric equipment		350060
Investment		5.36116e+06
Investment per ton
	GB£/ton	7.34405
Notes:
Treatment capacity of this fercility is 100 metric ton/day
Costs were converted to GB prices using purchasing power party (year 2014): 852.505 for South Korea and 0.70054 for the UK.
Lifespan of the facility is 20 years
Data gained by surveys
Source: OECD (2015) OECD Stat (database) [online] available at: http://stats.oecd.org/Index.aspx?datasetcode=SNA_TABLE4
Accedded on 5 April 2015)

## Sheet: Appendix 6
Table A6. financial breakdown of AD and composting facilities per functional unit.
		Anerobic digestion			Compsoting
SIC-07 code	Industry	Construction	Operation	Maintenance	Construction	Operation	Maintenance
14	Wearing apparel	0	2.22222e-07	0	0	0	0
20B	Petrochemicals - 20.14/16/17/60	0	0	0	3.33333e-08	2e-06	0
20.4	Soap and detergents, cleaning and polishing preparations, perfumes and toilet preparations	0	2.22222e-08	0	0	2e-08	0
26	Computer, electronic and optical products	0	4.44444e-07	0	1.66667e-08	5e-08	0
27	Electrical equipment	0	3.33333e-08	0	3.33333e-09	5e-09	0
28	Machinery and equipment n.e.c.	6.25e-06	1e-05	0	1.66667e-06	1.25e-06	0
31	Furniture	0	6.66667e-07	0	3.33333e-09	2.5e-08	0
35.1	Electricity, transmission and distribution	1.11111e-07	0	0	1.66667e-08	5e-07	0
36	Natural water; water treatment and supply services	1.77778e-09	0	0	0	5e-07	0
37	Sewerage services; sewage sludge	1.11111e-06	0	0	0	1e-07	0
38.1	Waste collection	0	0	0	0	1.2e-06	0
38.2	Treatment and disposal services	0	8.44444e-07	0	0	1.2e-06	0
39	Remediation services and other waste management services	4e-07	0	0	0	0	0
41-43	Construction	0	0	0	3.33333e-06	0	0
46	Wholesale trade services, except of motor vehicles and motorcycles	0	0	0	0	5e-07	0
49.3-5	Land transport services and transport services via pipelines, excluding rail transport	0	0	0	0	2.5e-06	0
50	Water transport services	1.11111e-08	0	0	0	0	0
61	Telecommunications services	3.33333e-08	0	0	0	1e-07	0
62	Computer programming, consultancy and related services	1.66667e-08	0	0	0	1e-07	0
63	Information services	5.55556e-09	0	0	0	0	0
64	Financial services, except insurance and pension funding	1.11111e-08	0	0	3.33333e-08	0	0
65.1-3	Insurance, reinsurance and pension funding services, except compulsory social security & Pensions	5.33333e-08	7.77778e-07	0	6.66667e-08	1e-06	0
69.1	Legal services	5.55556e-08	2.22222e-07	0	1.66667e-07	5e-07	0
69.2	Accounting, bookkeeping and auditing services; tax consulting services	0	8.88889e-07	0	0	2e-06	0
70	Services of head offices; management consulting services	0	2.97778e-06	0	0	6.7e-06	0
71	Architectural and engineering services; technical testing and analysis services	1.11111e-06	0	0	3.33333e-08	0	0
72	Scientific research and development services	0	2.22222e-07	0	0	0	0
74	Other professional, scientific and technical services	0	2.22222e-06	2.22222e-06	0	2.5e-07	2.5e-07
77	Rental and leasing services	0	3.33333e-06	0	0	6.25e-06	0
78	Employment services	0	4.44444e-07	0	0	2.5e-07	0
80	Security and investigation services	2.77778e-08	0	0	0	0	0
81	Services to buildings and landscape	6.66667e-09	2.22222e-07	0	0	0	0
85	Education services	0	2.22222e-07	0	0	0	0
Notes
Data sources: industrial partners, figures for 1 tonnes processed considering the lifespan of the facility AD is 20 years IVC is 20 years
2010 basic price data were calculated from 2014 data using consumer price index.

## Sheet: Appendix 7
Table A7 - Hotspot analysis of the eutrophication (marine, freshwater, and terrestrial), acidification, and toxicity (ecotoxicity and non-carcinogenic toxicity) impacts of four food waste disposal technologies.
HT-NC=emissions of non-carcinogenic toxins; FEP=freshwater eutrophication; MEP=marine eutrophication; ET=ecotoxicity; AP=acidification; TEP=terrestrial eutrophication
				HT_NC	FEP	MEP	ET	AP	TEP
	Dry animal feed		Produciton of conventional feed	-9.988e-05	-0.02622	-1.6	-250.1	-1.07	-4.546
			Transportation	-2.427e-07	-7.055e-05	-0.01278	-1.572	-0.05943	-0.1423
			Construction of the facility	4.65763e-07	3.445e-05	0.0009306	0.799565	0.012082	0.0272275
			Operational stage at the facility	1.268e-06	0.0004928	0.01393	1.776	0.06835	0.1551
			Disposal of reject material (compost)	1.35677e-05	-0.003224	0.154765	8.30101	-0.004002	-0.004147
			Mineral fertiliser	8.6541e-07	0.00209763	0.0101685	6.29659	0.101273	0.113569
			Electricity production	7.955e-07	6.266e-05	0.04723	1.054	0.09706	0.5173
			TOTAL	-8.31603e-05	-0.026827	-1.38576	-233.445	-0.854667	-3.87925
				HT_NC	FEP	MEP	ET	AP	TEP
	Compost		Construction of the facility	3.28e-06	0.0004676	0.006172	12.11	0.03776	0.087182
			Operational stage at the facility	2.83e-07	0.0001577	0.02228	1.122	0.27378	1.08278
			Maintenance	2.395e-08	7.78e-06	0.0001895	0.103	0.0053705	0.0168241
			Decommissiong of the facility	3.495e-09	2.935e-07	0.0001759	0.03168	0.0004084	0.001935
			Output utalization	-9.782e-07	-0.002184	-0.01467	-6.84	-0.1144	-0.1611
			Production of conventional feed	0.0001076	0.02825	1.724	269.4	1.153	4.897
			Transportation	2.427e-07	7.056e-05	0.01278	1.573	0.05944	0.1424
			Electricity	7.955e-07	6.266e-05	0.04723	1.054	0.09706	0.5173
			TOTAL	0.00011125	0.0268326	1.79816	278.554	1.51242	6.58432
				HT_NC	FEP	MEP	ET	AP	TEP
	AD		Construction of the facility	9.191e-07	0.0001327	0.003373	3.519	0.0326167	0.0575224
			Operational stage at the facility	2.977e-06	0.003255	0.08204	7.892	1.18342	4.43531
			Maintenance	6.199e-07	7.945e-05	0.001715	2.314	0.0240995	0.0307094
			Decommissiong of the facility	1.004e-08	6.386e-07	0.0003814	0.089	0.0008829	0.004201
			ER (coal & gas)	-5.873e-06	-0.006158	-0.1159	-5.807	-0.6602	-1.31
			AD cake	3.952e-06	-0.002757	-0.01109	-0.1577	-0.1042	-0.1258
			Production of conventional feed	0.0001076	0.02825	1.724	269.4	1.153	4.897
			Transportation	2.427e-07	7.056e-05	0.01278	1.573	0.05944	0.1424
			TOTAL	0.000110448	0.0228733	1.6973	278.822	1.68906	8.13134
				HT_NC	FEP	MEP	ET	AP	TEP
	Wet Animal feed		Production of conventional feed	-7.283e-05	-0.02188	-1.271	-191.2	-0.8537	-3.62
			Transportation	-2.427e-07	-7.055e-05	-0.01278	-1.572	-0.05943	-0.1423
			Construction of the facility	4.65763e-07	3.445e-05	0.0009306	0.799565	0.012082	0.0272275
			Operational stage at the facility	2.867e-05	0.002789	0.3128	49.66	0.2814	1.142
			Disposal of reject material (compost)	6.78386e-06	-0.001612	0.0773823	4.1505	0.00251949	0.0148742
			Mineral fertiliser	8.12337e-07	0.00196929	0.0095441	5.91017	0.095066	0.106602
			Electricity production	7.955e-07	6.266e-05	0.04723	1.054	0.09706	0.5173
			TOTAL	-3.55452e-05	-0.0187071	-0.835893	-131.198	-0.425002	-1.9543
